# Supplementary material for: Chromium Selectively Accumulates in the Rat Hippocampus after 90 Days of Exposure to Cr(VI) in Drinking Water and Induces Age- and Sex-Dependent Metal Dyshomeostasis
Source: Toxics. 2024 Oct 3;12(10):722. doi: 10.3390/toxics12100722 (PMC11510846; doi:10.3390/toxics12100722)
Supplement: Supplementary file 1 [file toxics-12-00722-s001.zip]

Archive with 1 entries (1 files):
- toxics-3180101-supplementary.pdf
